# Supplementary material for: Towards a coherent global health architecture: perspectives on integrating global health security and universal health coverage through diplomacy and governance reforms
Source: Health Policy Plan. 2025 Oct 31;41(2):162–75. doi: 10.1093/heapol/czaf086 (PMC12906769; doi:10.1093/heapol/czaf086)
Supplement: czaf086_Supplementary_Data [file czaf086_supplementary_data.zip]

Archive with 3 entries (3 files):
- Pathways to coherence - Table 1.docx
- Pathways to coherence - Table 2.docx
- Pathways to coherence - Table 3.docx
